# Supplementary material for: In Vitro Cytotoxic Activity of Methanol Extracts of Selected Medicinal Plants Traditionally Used in Mexico against Human Hepatocellular Carcinoma
Source: Plants (Basel). 2022 Oct 27;11(21):2862. doi: 10.3390/plants11212862 (PMC9659118; doi:10.3390/plants11212862)
Supplement: Supplementary file 1 [file plants-11-02862-s001.zip]

Archive with 2 entries (2 files):
- Informed-Consent-Form-for-Research.pdf
- Institutional Review Board approval JHEL.pdf
